# Supplementary material for: Role of miR-10b-5p in the prognosis of breast cancer
Source: PeerJ. 2019 Sep 20;7:e7728. doi: 10.7717/peerj.7728 (PMC6756141; doi:10.7717/peerj.7728)
Supplement: Data S1 [file peerj-07-7728-s005.xlsx]

## Sheet: Expression of target gene
		Gene expression Fold change
		MCM5	NC	miR-10b mimic	miR-10b inhibitor
			1.15	0.46	1.25
			0.99	1	5.55
			1.09	0.63	4.51
			1.17	0.44	9.18
		KIF2C	NC	miR-10b mimic	miR-10b inhibitor
			1.36	0.81	1.3
			1.01	0.94	8.19
			0.76	0.71	4.36
			1.44	0.7	19.66
		FOXM1	NC	miR-10b mimic	miR-10b inhibitor
			0.39	0.14	26
			1.6	0.8	4.05
			2.84	0.85	26.51
			1.34	0.4	47.01
		E2F2	NC	miR-10b mimic	miR-10b inhibitor
			1.22	0.6	1.57
			1.02	1.18	4.44
			0.93	0.71	4.84
			0.95	0.76	9.16
		BIRC5	NC	miR-10b mimic	miR-10b inhibitor
			1.13	0.76	1.3
			1.02	1.06	4.68
			0.68	0.7	3.07
			1.34	0.55	6.34
